# Supplementary material for: AcDCXR Is a Cowpea Aphid Effector With Putative Roles in Altering Host Immunity and Physiology
Source: Front Plant Sci. 2020 May 15;11:605. doi: 10.3389/fpls.2020.00605 (PMC7243947; doi:10.3389/fpls.2020.00605)
Supplement: Supplementary file 1 [file Table_1.xlsx]

## Sheet: Sheet1
Supplementary Table S1. High confidence proteins identified in cowpea aphid saliva using LC-MS/MS
Accession	Description (BLASTP)	BLASTP Accession	E Value	EffectorP	Secretion (SignalP)	Secretion (SecretomeP)	Transmembrane Helix	# Peptides	PSMs	# Unique Peptides	Score Sequest HT	ACYPI	BLASTP E Value (ACYPI)	Peptide Modifications	Previously Identified in Cowpea	Mw [kDa]	emPAI	Peptides	2	3	4	5	6	7	8	9	10	11	12	13	14	15	16	17	18	19	20	21	22	23	24	25	26	27	28
GAJW01000730.1_3	glyceraldehyde-3-phosphate dehydrogenase [Aphis gossypii]	XP_027844140.1	0	e	Other	Negative	0	10	42	3	169.1	ACYPI009769	0		X	50.9	2.728	AIQWGSAGADYVVESTGVFTTIEK	LISWYDNEYGYSNR	VPVANVSVVDLTVR	GILGYTEDEVVSSDFIGDTHSSIFDAK	VVAINDPFIGIEYMVYLFK	GAAQNIIPASTGAAK	VIHDNFGIVEGLMTTVHATTATQK	LAKPASYQDIKDK	LAKPASYQDIK	LTGMAFR
AG001995-PA	apolipophorins-like [Aphis gossypii]	XP_027837970.1	0		Signal peptide	Signal peptide Predicted by SignalP	0	28	381	26	1284.98	ACYPI000422	0	Phospho [T1482; S1483]	X	251.6	1.469	YIDGSQHILSTGVK	IQATTAIKFDIATK	SPYVYISNNHIR	DVLDDKTTQLQIR	KDDILSAFNMIMSGSTGFKDTK	SVKEYYDNVMDKFMK	ASVIKDVLDDKTTQLQIR	GLELLFVYDTNEHNK	TLNLLTSHELHIK	ELEGYPVLFSYNNGK	AIISALQVSSIQENQK	KQISIIDSETK	SWENPLYILLELDIFPTTEQTLK	SVKEYYDNVMDK	EYYDNVMDKFMK	QIEITQGSNTYGR	QLNLYTDEPVNDMQSSEPR	ASVIKDVLDDK	INILDIAVVDVDSTITVK	SGAYSIVQEK	FYEGIMIK	QISIIDSETK	CTSNNQVLLSEK	RGLELLFVYDTNEHNK	RFYEGIMIK	EYYDNVMDK	VKTLNLLTSHELHIK	YGYLFSGK
AHZ58299.1	GroEL chaperonin [Buchnera aphidicola]	AHZ58299.1	0		Other	Negative	0	23	122	3	467.36	ACYPI009253	0	Phospho [S502; Y506]	X	57.4	9.68	SALQYAASVAGLMITTECMVTDLPKDEK	VGAATEVEMK	SFGAPSITK	STLEDLGQAK	GVNVLADAVK	AVISAVEELK	GYLSPYFINKPETGIVELENPYILMADKK	AMLQDISILTGGSVISEELAMELEK	SGKPLLIISEDLEGEALATLVVNSMR	EMLPILESVAK	QEIQEATSDYDKEK	ARVEDALHATR	AITQVGTISANADEK	QEIQEATSDYDKEKLNER	VGNDGVITVEEGTGLQNELEVVK	ANDAAGDGTTTATLLAQSIVNEGLK	GNYGYNAATDEYGDMIDFGILDPTK	VGALIAEAMEK	AAVEEGVVAGGGVALVR	EIELEDKFENMGAQMVK	GYLSPYFINKPETGIVELENPYILMADK	AVAAGMNPMDLK	KAMLQDISILTGGSVISEELAMELEK
AG007466-PA	soluble trehalase [Aphis glycines]	AFJ00065.1	0		Signal peptide	Signal peptide Predicted by SignalP	0	19	129	8	431.09	ACYPI002298	0		X	132.6	1.281	SQPPMVTLMVASYYK	KSVASSVLGYLR	SVASSVLGYLR	NTYNGNVPPNDELTK	SGAETGWDFSSR	YDVLASGETGGGGEYTPQTGFGWTNGVVFEFLNR	YSLIWVPNGFAIPGGR	GVIDNILYLVK	LKYTESEILQK	ATNDFDYVKK	LFGFMPNGAR	YTESEILQK	SREYFYISNIVPLWTESYNMPK	EYFYISNIVPLWTESYNMPK	WFITSNGSDR	ATNDFDYVK	DQHIIEPDYSVNFNGTPTSLYASSQQWDFPNAWPPLQAFIIQGLDK	LAEVWLR	QWSLGLNKVWK
AG002233-PA	glycogen phosphorylase isoform X2 [Aphis gossypii]	XP_027839739.1	0		Other	Negative	0	6	19	2	54.16	ACYPI001125	0		X	93.1	0.355	VNMAHLSIVGSHAINGVAR	WSVSLMSSILPR	ARPEYMLPIHFFGK	LAHWLESEYNVK	IIPAADLSQQISTAGTEASGTGNMK	HLHFTLVK
ACYPI008874-PA	tubulin beta-1 chain [Diuraphis noxia]	XP_015375815.1	0		Other	Negative	0	17	40	12	151.65	ACYPI008874	0		X	50.2	5.813	AILVDLEPGTMDSVR	ALTVPELTQQMFDAK	IMNTYSVVPSPK	INVYYNEASGGKYVPR	GHYTEGAELVDSVLDVVR	NSSYFVEWIPNNVK	GHYTEGAELVDSVLDVVRK	MSATFIGNSTAIQELFK	EVDEQMLNIQNK	INVYYNEASGGK	LHFFMPGFAPLTSR	SGPFGQIFRPDNFVFGQSGAGNNWAK	MSATFIGNSTAIQELFKR	LAVNMVPFPR	YLTVAAVFR	ISEQFTAMFR	KLAVNMVPFPR
AG014221-PA	enolase isoform 2 [Aphis gossypii]	AJQ30109.1	0		Other	Negative	0	15	52	15	200.64	ACYPI005806	0		X	47.3	3.894	GNPTVEVDLTIDNGPVFR	EIILPVPAFNVINGGSHAGNK	SGETEDTFIADLVVGLSTGQIK	LGANAILGVSLAVAK	VNQIGTVTESIDAHLLAK	SQIISTEALTDLYK	AAVPSGASTGIYEALELR	[K-].LAMQEFMILPTGASSFTEAMK	FGLDATAVGDEGGFAPNILENK	GVNTAVNNINNLIAPALIK	KNGWGTMVSHR	NGWGTMVSHR	IGSEVYHNLK	AGLIVTEQR	LIETAIEK
AG005348-PA	tubulin alpha-1 chain [Acyrthosiphon pisum]	XP_001948685.1	0		Other	Negative	0	13	47	13	163.32	ACYPI010073	0		X	57.5	3.299	AVFVDLEPTVVDEVR	NLDIERPTYTNLNR	FDGALNVDLTEFQTNLVPYPR	QLFHPEQLITGKEDAANNYAR	AFVHWYVGEGMEEGEFSEAR	VGINYQPPTVVPGGDLAK	LIGQIVSSITASLR	IHFPLVTYAPVISAEK	LDHKFDLMYAK	QLFHPEQLITGK	DVNAAIASIK	RNLDIERPTYTNLNR	EIVDVVLDR
AG008787-PA	glucose dehydrogenase [FAD, quinone]-like [Aphis gossypii]	XP_027853010.1	0		Signal peptide	Signal peptide Predicted by SignalP	0	13	146	7	452.83	ACYPI000288	0	Phospho [T554; Y560; S568]	X	79	2.248	VTINKTCDGDEYEPVIEFGSLDDEDVETLVK	GIESDYTKFEMAGLTK	SYSISEMVFEYIMK	LIGISLLRPK	HLTIMNIQMAGTSSMATDSSK	ALNAVNYDTLDFFDVK	NHQGFVSSIAIVK	AVGVEFENSVGELIQVK	TCDGDEYEPVIEFGSLDDEDVETLVK	EDATFGQSLENK	NLVESEAFK	ISANSLVK	FEMAGLTK
AG000360-PA	thioredoxin reductase 1, mitochondrial isoform X1 [Aphis gossypii]	XP_027842618.1	0		Other	Negative	0	12	29	12	121.84	ACYPI004117	0		X	53.5	3.062	LMHQASLLGESIHEAR	GFDRDMVNLVQAEMEDK	KALSEELNPSAAGLEIHPESGK	DTVGIHPTISEEFTR	KLMHQASLLGESIHEAR	IEVYHAYYKPTEFFIPQK	DMVNLVQAEMEDK	FITVAEQTNIPNIYAVGDVLHGRPELTPVAIQAGK	VLGMHFIGPQAGEVIQGYAAAIK	QVVVLDFVIPSEK	VITLLEAPQK	GLGYEATVMVR
AAU84937.1	putative fructose 1,6-bisphosphate aldolase [Aphis citricidus]	AAU84937.1	0		Other	Negative	0	11	37	11	132.71	ACYPI007027	0		X	39.9	3.329	TDDGVPFVEILK	NIPSYQAILENANVLAR	GLLAADESVSTMGK	QLLFTADEPLNDR	VDMGVVNLFGSEGETTTQGLDDLAQR	ISGVILFHETLYQK	VTETVLAAVYK	YEAGSVQTAAGSVGLFVK	RLQDIGVENTEDNRR	KPWALSFSYGR	LQDIGVENTEDNRR
GAJW01000847.1_2	ATP synthase subunit beta, mitochondrial [Aphis gossypii]	XP_027853511.1	0		Other	Negative	0	11	26	10	86.27	ACYPI000061	0		X	76.5	0.901	VALTGLTVAEYFR	DQEGQDVLLFIDNIFR	LVLEVAQHLGENTVR	IGLFGGAGVGK	SLQDIIAILGMDELSEEDKLTVAR	TVLIMELINNVAK	FLSQPFQVAEVFTGHPGK	ILAGEYDHLPEIAFYMVGPIEEVVAK	IPVGAETLGR	FTQAGSEVSALLGR	IINVIGEPIDER
GAJW01000209.1_5	actin related protein 1 [Acyrthosiphon pisum]	NP_001136108.1	0		Other	Negative	0	11	136	3	510.15	ACYPI073036	0		X	61.2	3.417	VAPEEHPILLTEAPLNPK	SYELPDGQVITIGNER	AVFPSIVGRPR	IWHHTFYNELR	KDLYANTVLSGGTTMYPGIADR	TTGIVLDSGDGVSHTVPIYEGYALPHAILR	QEYDESGPGIVHR	DSYVGDEAQSK	EITALAPSTIK	GYSFTTTAER	DLYANTVLSGGTTMYPGIADR
AG009504-PA	glucose dehydrogenase [FAD, quinone]-like [Melanaphis sacchari]	XP_025200304.1	0		Signal peptide	Signal peptide Predicted by SignalP	0	10	155	4	481.72	ACYPI005582	0	Acetyl [K164]; Phospho [Y151; S597]	X	68	1.976	YGCYGWDYEDVLPYFK	SPQLLMLSGIGPR	IIIVDGVAVGVEFK	INLFTNMFGYSK	SVNPLDDPSIILDYLTHEEEIETLLK	KSEDFVDLSR	LIDSSIMPK	GSDIIKECYGKL	SEDFVDLSR	NISTLGLSK
Rpa15164.t1-protein	tubulin beta chain-like [Rhopalosiphum maidis]	XP_026807109.1	0		Other	Negative	0	8	17	2	54.31	ACYPI007327	0		X	64.4	0.84	AILVDLEPGTMDSVR	IMNTFSVVPSPK	EVDEQMLNIQNK	MSATFIGNTTAIQEIFKR	LAVNMVPFPR	ISEQFTAMFR	YLTVAAIFR	KLAVNMVPFPR
Rpa18947.t1-protein	endochitinase [Rhopalosiphum maidis]	XP_026808951.1	0		Signal peptide	Signal peptide Predicted by SignalP	0	8	217	2	688.45	ACYPI009964	0	Phospho [Y471]	X	57.9	1.943	NNFYYFVQELR	FMVALGGWGEGGK	FMVALGGWGEGGKK	LVMGVPFYGR	GNWAGFADVHSPLFR	NYNIGTYINK	TFTLSASNK	YFMCDHGK
GAJW01000212.1_2	elongation factor 1-alpha [Rhopalosiphum maidis]	XP_026820403.1	0		Other	Negative	0	8	19	8	69.78	ACYPI006711	0		X	92.4	0.567	VETGLLKPGMVVVFAPANITTEVK	IGGIGTVPVGR	SVEMHHEALVEAVPGDNVGFNVK	YYVTIIDAPGHR	MDSTEPPYSEAR	EHALLAFTLGVK	STTTGHLIYK	QTVAVGVIK
AG017484-PA	glucose dehydrogenase [FAD, quinone]-like [Aphis gossypii]	XP_027836944.1	0		Other	Secreted	1	7	16	7	47.76	ACYPI000113	0		X	71.2	0.619	GISTMGLTGLISFVDTKR	SDIILMIPISNIITK	GISTMGLTGLISFVDTK	ASGNPDIEIMK	AFLIPNSGRPNLFVAK	TAVVDPFLK	AIGVEFVTK
GAOM01000161.1_2	tropomyosin-1 [Acyrthosiphon pisum]	XP_001947820.1	2.63e-148		Other	Negative	0	7	11	7	38.73	ACYPI000969	3e-150		X	46.8	0.743	KLAFVEDELEVAEDRVK	LAFVEDELEVAEDRVK	LAFVEDELEVAEDR	ALTAAESEVAALNR	LAEASQAADESQR	MDQLTNQLK	KLAFVEDELEVAEDR
AAU84946.1	putative mitochondrial ATP synthase alpha subunit precursor [Aphis citricidus]	AAU84946.1	0		Other	Negative	0	6	11	4	35.12	ACYPI005638	0		X	59.8	0.401	TGAIVDVPVGEDLLGR	SVVTNFLASFNA	GVRPAINVGLSVSR	HALIIYDDLSK	AAEISSILEER	TALAIDTIINQK
AG013365-PA	phosphoglucomutase [Aphis gossypii]	XP_027838628.1	0		Other	Negative	0	6	15	6	50.22	ACYPI001600	0		X	60.9	0.63	EFEVEVIDSVVDYLQLMK	FFGNLMDAGR	APFNILIDSMNGVTGPYVK	SIFDFDVIR	NITSYSIVPDLK	TTAYEGQKPGTSGLR
AG018296-PA	histone H1A, sperm-like [Aphis gossypii]	XP_027843983.1	4.28e-41		Other	Negative	0	5	16	5	55.24	ACYPI003621	3e-51		X	21.5	55.24	GTGASGHFKLPVAEVKPK	AAVANGTVLQTK	YLAANYKVDPAK	KPAATHPTTSVMVTSAIK	AKKPAATHPTTSVMVTSAIK
AG009127-PA	histone H4-like, partial [Sipha flava]	XP_025418096.1	4.63e-52	e	Other	Secreted	0	5	6	5	20.13	ACYPI088094	1e-62		X	20.8	1.848	TVTAMDVVYALKR	ISGLIYEETR	TVTAMDVVYALK	DNIQGITKPAIR	VFLENVIR
GAOM01012891.1_6	heat shock protein 70 B2 [Acyrthosiphon pisum]	XP_001949837.1	0		Other	Negative	0	4	9	1	29.68	ACYPI008763	0		X	80.8	0.239	LVTHFVEEFKR	IINEPTAAAIAYGLDK	VEIIANDQGNR	STAGDTHLGGEDFDNR
NP_240299.1	protein lin-28 homolog isoform X1 [Sipha flava]	XP_025418832.1	1e-16	e	Other	Negative	0	4	12	4	50.71	ACYPI085083	2e-30		X	7.4	9	GFGFITPEDGSK	DVFVHFSAIQSNGFK	TLAEGQSVEFEITEGAK	GPSAANVISL
Mca08282.t1-protein	tubulin beta chain-like [Acyrthosiphon pisum]	XP_008190203.1	0		Other	Negative	0	4	8	1	30.12	ACYPI001007	0		X	51.1	0.445	SGPYGALFRPDNFVFGQSGAGNNWAK	LAVNMVPFPR	YLTVAAIFR	KLAVNMVPFPR
AAU84933.1	putative translation elongation factor 2 [Aphis citricidus]	AAU84933.1	0		Other	Negative	0	4	4	4	12.85	ACYPI008923	0		X	94.8	0.182	NMSVIAHVDHGK	DSVVAGFQWATK	GHVFEESQVVGTPMFVVK	VFNSIMNYK
GAJW01002804.1_6	calmodulin [Bombyx mori]	NP_001040234.1	5.5e-105		Other	Secreted	0	4	15	4	52.22	ACYPI000056	1e-105		X	36.8	1.404	EAFSLFDKDGDGTITTK	VFDKDGNGFISAAELR	EADIDGDGQVNYEEFVTMMTSK	SLGQNPTEAELQDMINEVDADGNGTIDFPEFLTMMAR
MYZPE13164_0_v1.0_000072220.1	histone H2B [Myzus persicae]	XP_022168613.1	6.81e-63		Other	Secreted	0	4	8	3	20.69	ACYPI086010	1e-89		X	25.3	0.931	AMSIMNSFVNDIFER	LILPGELAK	ESYAIYIYK	YRPGTVALR
NP_239985.1	stress-70 protein, mitochondrial [Sipha flava]	XP_025404957.1	0		Other	Negative	0	3	8	2	20.51	ACYPI004693	0		X	70	0.184	IINEPTAAAIAYGLDK	MAPPQISAEVLKK	DAGLSVTDINDVILVGGQTR
AG009875-PA	histone H3-like [Diuraphis noxia]	XP_015376884.1	8.4e-87		Other	Secreted	0	3	6	1	22.1	ACYPI007671	5e-152		X	50.2	0.318	LLSGVTIAQGGVLPNIQAVLLPK	AGLQFPVGR	YRPGTVALR
AG010231-PA	carbonic anhydrase 2-like [Aphis gossypii]	XP_027844508.1	0	e	Signal peptide	Signal peptide Predicted by SignalP	0	3	23	1	77.5	ACYPI23752	0		X	32.1	0.896	ELHSSHNGVLINENDR	DMANFIADLK	YFGYWAFNR
AG006888-PA	ubiquitin-like modifier-activating enzyme 1 [Aphis gossypii]	XP_027837008.1	0		Other	Negative	0	3	6	3	20.46	ACYPI006009	0		X	117.1	0.114	ISEITHQNNIALIVGDTR	AETYNINQIR	QLYVLGHEAMR
GAJW01000449.1_2	transitional endoplasmic reticulum ATPase TER94 [Aphis gossypii] ACYPI005700	XP_027841151.	0		Other	Negative	0	11	27	11	98.45	ACYPI002286	0			104.9	0.723	KYEMFSQTLQQSR	EKMDLIDLEDDQIDAEVLNSLAVTMENFR	VINQILTEMDGMGAK	NSPSIIFIDELDAIAPK	GILLYGPPGTGK	IVSQLLTLMDGLK	MDLIDLEDDQIDAEVLNSLAVTMENFR	AFEEADRNSPSIIFIDELDAIAPK	MDELQLFR	ELQELVQYPVEHPDKFLK	SSSHVIVMAATNRPNSIDSALR
AG005369-PA	uncharacterized protein LOC114133079 [Aphis gossypii]	XP_027854504.1	0		Signal peptide	Signal peptide Predicted by SignalP	0	21	252	6	902.32	ACYPI000986	0	Phospho [S546; S547; T548; T718; S727; T943; Y953; S956]		113.7	2.728	DIEVGFVSMQGIIK	IQPDSTTGFGIEGNMK	STSNGLQQSLQQNQQIGSTSSTTITSR	TNTVGVNGNIFLSIPK	GYVANTMSMTTTSLLTEQEAIR	YMVSTTSSTAGSCR	KHLSEMEVPVVK	AISIFTIALINTK	FLITPVFAGFVMSYDK	ANLETLLCAGAVGSAQILLASGIGPK	HLSEMEVPVVK	SIFGFSDTLLSVYAK	CLGGSSTTSPQIYVR	KLQTFVHSR	AYLSPVFGR	LYNSLVK	LQTFVHSR	TNEHWECLLK	SINSQMSQMQNQGNR	YGQTLTLK	GKCLGGSSTTSPQIYVR
AG007302-PA	fatty acid synthase-like [Aphis gossypii]	XP_027839887.1	0		Other	Negative	0	20	42	12	150.19	ACYPI065871	0			225.1	0.555	TGEVQPLPTTVYSTDESLLEAFER	LQSFIHTVAESGR	KPVVFVLPGAESHWSDVGNQLK	DKEFYALLYGVHTDQIVGHK	QLQSALQSIITK	KPVVFVLPGAESHWSDVGNQLKR	ALSVINLDTASQK	KPTEQQLNSTGLELVANLR	TPMIQSLVEWDHSVK	MLLEVAYEAIVDAGLHPMALK	GVNLIFNTLESTPFK	ITPSQNGPVLSSQNVSK	LLPPNLHYNIPNPDIPALVDGR	DPQVLEEELPR	IASVLNVVDDFLNQPHAVLSSSVLVEK	QAIESIGVTGNLK	TESFNYIGK	TKPLLIGALK	FSLTSDFYQK	ELTFDIIK
GAJW01000112.1_1	heat shock protein 70 cognate 4 isoform X3 [Aphis gossypii]	XP_027840455.1	0		Other	Negative	0	20	104	16	361.48	ACYPI004809	0			79.6	3.424	WLDANQLADKEEYEHK	NQVAMNPNNTIFDAK	MVNHFVQEFKR	HWPFEVISDGGKPK	IINEPTAAAIAYGLDKK	DNNLLGKFELTAIPPAPR	SAINDIVLVGGSTR	VFSPEEVSSMVLTK	ARFEELNADLFR	IINEPTAAAIAYGLDK	VEIIANDQGNR	STAGDTHLGGEDFDNR	TTPSYVGFTDTER	MKETAEAYLGK	MVNDAEKYKNEDEQQK	SINPDEAVAYGAAVQAAILHGDKSEEVQDLLLLDVTPLSLGIETAGGVMTALIK	FEELNADLFR	TVILDKVNDTIK	MVNHFVQEFK	TVSNAVITVPAYFNDSQR
AG011655-PA	endoplasmin homolog [Aphis gossypii]	XP_027838030.1	0		Signal peptide	Signal peptide Predicted by SignalP	0	8	19	8	57.76	ACYPI009915	0			89.6	0.501	QEHIYYIAGSSK	SGFMLQESADFAESVEALMR	TVWDWEILNNHKPIWTR	LLALSNSSLLDATNELSIR	ELISNASDALDK	IKLDGLNAAQLR	SPFVEGIIR	YGTVTDNIK
GAJW01001558.1_4	Heat shock protein 83 [Acyrthosiphon pisum]	XP_001943172.1	0		Other	Negative	0	18	47	18	162.63	ACYPI002010	0			115.9	1.181	HNDDEQYLWESAAGGSFTIR	GVVDSEDLPLNISR	SLTNDWEDHLAVK	GFEVIYMTEPIDEYVVQQMK	HLEINPDHPIIETLR	TLTIIDTGIGMTK	LGLGIDEDLPVAEEK	NPDDISQDEYGEFYK	QNQTHIYYITGESR	KHSQFIGYPIK	ADLVNNLGTIAK	HSQFIGYPIK	DSSTMGYMSAK	EQVSNSSFVER	EGLDLPETDEEK	YLDEEVLNK	HFSVEGQLEFR	ALLFIPK
AG003571-PA	V-type proton ATPase catalytic subunit A [Aphis gossypii]	XP_027836313.1	0		Other	Negative	0	18	50	18	185.21	ACYPI002584	0			73.4	1.766	VGYFQLVGEIIR	EILQEEEDLSEIVQLVGK	VKEILQEEEDLSEIVQLVGK	DSMGNILYQLSSMK	EASIYTGITLSEYFR	ALDDFYDKNFPEFVPLR	TALVANTSNMPVAAR	IGSHITGGDLFGLVHENTLVK	GNEMAEVLGDFPELSIEVDGVTESIMK	LPANYPLLTGQR	DINELTQNIYIPK	VDDIILETEFDGEK	TGKPLSVELGPGILGSIFDGIQRPLK	SSFTMLQVWPVR	MSGSAMYELVR	SVTWDYNPSNIK	TVISQALSK	LEGDMATIQVYEDTSGVTVGDPVLR
AKM28425.1	fatty acid synthase 3 [Aphis gossypii]	AKM28425.1	0		Other	Negative	0	16	44	11	143.43	ACYPI002186	0			224.9	0.477	TESAINYLLDKVESLPR	VFVVSGDEDSLSLELIQHLAQR	YAAVNAVGIGGHNAHAVLK	FDSTFFNVHPK	RLIPQLESFVVLAPAVASR	QQTNAVIEVEELR	APLFSVSLPLYQEQLKK	VIGLVPGGALATSVLAHK	VQVEHAYINTTK	SNYVFANADVIR	HVPDNSVVIEIAPHALLQAILKPSVGSK	WISTSIPESR	ISFSTIHFSPSEIK	IENLYPAINYPVSK	DVFVISQNLENTGVIGLTK	LIPQLESFVVLAPAVASR
AG003615-PA	ATP citrate synthase [Aphis gossypii]	XP_027837359.1	0		Other	Negative	0	16	37	16	129.9	ACYPI067814	0			120.2	0.94	DLVSSLVSGLLTIGDR	TTDGVYEGVAIGGDRYPGTTFMDHIMR	LTLTAPAVKPLFGSNTR	KVTIIGPATVGGLKPGGFK	IGNTGGMMDNILHSK	DAFPEEAYIADLDAK	EAGAFVPTSFDFLGDIIHDVYKK	VTIIGPATVGGLKPGGFK	NGATSPTVTSSVRPK	SIGFIGHFMDQK	TESLVAKPDQLIK	GSLIMGIGHR	SAYDSTLETLNYPQIR	ILDHNITIYVR	KLILLANEK	IPIYVFGPETHMTAIVGYALGK
AG006911-PA	fatty acid synthase-like [Aphis gossypii]	XP_027839878.1	0		Other	Negative	0	15	32	8	109.71	ACYPI008065	0			259.2	0.316	GESANSVAQIISK	GVDLVLNSLSDDKLQASVR	IPGNLHFANPNPDIPALLDGR	GLEYFDANFFGVHAK	WPAGLHGLPTR	LGPVGGVFNLAAVLR	IDLSNEEDQYLSGHAIDGR	KGGSGGAGQVSLIEAVANILGIK	IRDEESTAVVKPATK	KLSEELPVSEVIQVSEK	LENQQDKPSLQVEHAYINALTR	LFVSFYYKPEQK	ENLFAGVDLVTDDERR	EEQLEEAVNILSDLPLNKDELK	VGDPQEVNSIAEFFTK
AJQ30115.1	pyruvate kinase isoform 2 [Aphis gossypii]	AJQ30115.1	0		Other	Negative	0	15	70	15	223.43	ACYPI002749	0			56	2.728	VYVDDGLISLIVK	QLFADLSSAVNLPLDASHTTAIAAVDAANK	IGVYSPLAIALDTK	SGDPVVVVTGWK	AAAIVVLTTSGHSAHLISK	NLQEIIEASDGIMVAR	GVNLPGVPVDLPAVSEKDKSDLK	FGVDQGVDMIFASFIR	TGLLEGGGSAEVELK	LNFSHGSHEYHANTIK	AESSDVANAILDGADCVMLSGETAKGEYPLECVR	VYVDYPNITK	EAETAVWQR	SPIIALTR	KIGVYSPLAIALDTK
AG002007-PA	puromycin-sensitive aminopeptidase isoform X2 [Aphis gossypii]	P_027841511.1	0		Signal peptide	Signal peptide Predicted by SignalP	0	15	34	15	130.5	ACYPI003669	0			108	0.995	HQYGNTFTEDLWAALEEASNKPVK	YTPELLNNFVPSISSK	TPIMSTYLVAVVVGDFDYVEDKDSDGVLIR	VLDFAMSDEVR	ALELDALNSSHPIEIPVGHPSEIDEIFDDISYNK	LGWKPQPNESHLETMLR	YSAVTQFEATDAR	SVKPVLYDLFLKPDLQK	LFNQYQGGFLLTR	ETVSINVLEPTK	DLAWQFIQDNWSK	FIFIGELNDK	VNPSTVGYYR	GFPVITVEK	MLHNFIGDEDFR
AG005218-PA	NADP-dependent malic enzyme-like [Aphis gossypii]	XP_027842201.1	0		Other	Negative	0	14	33	8	120.57	ACYPI004126	0			74.2	1.801	VTGQQYDDFIDEFMQAAVK	TGVASTFPEPEDKIEFIK	EIIQEISSYNDHPVIFALSNPTSK	KVKPTVLIGAAAIGGVFTK	LALYTALAGIKPHQCLPVTLDCGTNTQLLLDDPDYVGSR	ILGLGDLGVYGMGIPVGK	VKPTVLIGAAAIGGVFTK	DRPEGGVTGHKVEYAK	YGLIFQKPR	IADKVIDYAYK	GLFISIHDAGHVYDVLK	QSLGIHGLLPPR	TGVASTFPEPEDK	EMAFSIEER
AG012271-PA	peroxidase-like [Aphis gossypii]	XP_027853265.1	0		Signal peptide	Negative	0	13	175	13	584.74	ACYPI000817	0	Phospho [T1187; T1188]		208.6	0.592	LNEFMSFSDPLVK	NNQHFGLILYEETFLR	INQHFGITSYTIMFTR	KIQLLLFLEK	RYGLYLSEFK	CSNLDNIVR	FGIQVQR	YGLYLSEFK	LSEAAYNDGVYEVR	IQLLLFLEK	NLDLGHVICATTEMDEVPFDIFDPTMYSQMVK	DVGLPPYIK	GRDVGLPPYIK
GAOM01013667.1_3	14-3-3 protein epsilon [Acyrthosiphon pisum]	NP_001155476.1	0		Other	Negative	0	13	23	11	71.95	ACYPI002517	2e-176	Phospho [S347]		69.5	1.285	AFDEAIAELDTLSEESYK	DNLTLWTSDMQGDGTEAEPK	VASLDVELSVEER	AASDIANQDLPPTHPIR	IISSIEQKEENKGAEEK	IISSIEQKEENK	DICSDILNVLDK	EAAEHSLVAYK	KAFDEAIAELDTLSEESYKDSTLIMQLLR	AFDEAIAELDTLSEESYKDSTLIMQLLR	DSTLIMQLLR	LAEQAERYDEMVESMK	NLLSVAYK
AG001910-PA	glutamine synthetase 2 [Aphis gossypii]	AML23852.1	0		Other	Negative	0	3	13	3	50.37	ACYPI001461	0			41.5	0.995	HETSSIHDFSAGVANR	LTGKHETSSIHDFSAGVANR	DKVQVMYVWIDGTGQNLR
Mca03672.t1-protein	heat shock 70 kda protein cognate 3 [Myzus persicae]	XP_022170568.1	0		Other	Negative	0	12	29	9	106.34	ACYPI007166	0			77.8	1.116	VFAPEEISAMVLAK	IEIESFFEGDDFSETLTR	TVTHAVVTVPAYFNDGQR	IINEPTAAAIAYGLDKR	IINEPTAAAIAYGLDK	VEIIANDQGNR	NQLTTNPENTVFDAK	NTKPHIEVETSEGTSK	MKETAEAYLGK	FDLTGIPPAPR	DAGAIAGLTVMR	EYFNGKEPSR
AG003765-PA	nose resistant to fluoxetine protein 6-like [Aphis gossypii]	XP_027841346.1	0		Signal peptide	Signal peptide Predicted by SignalP	11	11	282	5	921.23	ACYPI001751	0			127.4	1.531	NNFYYFVQELR	LADAIHVMAYDLR	FMVALGGWGEGGK	FMVALGGWGEGGKK	LVMGVPFYGR	GNWAGFADVHSPLFR	KYSTLVSSVEK	YSTLVSSVEKR	KYSTLVSSVEKR	YSTLVSSVEK	TFTLSASNK
AG015809-PA	citrate synthase 1 [Aphis gossypii]	AJQ30119.1	0		Other	Secreted	0	6	11	1	38.35	ACYPI003625	0			52.1	0.823	FVQAYTNGVHK	DPLFNLVSQVFEVVPPVLNDLGK	ALVTETSVLDADEGIR	SGQVVPGYGHAVLR	ALGVLASLVWDR	LPVIAATIYR
Rpa08556.t3-protein	14-3-3 protein zeta isoform X1 [Diuraphis noxia]	XP_015380500.1	2.59e-175		Other	Negative	0	10	35	8	123.82	ACYPI003154	5e-176	Phospho [Y97]		31.4	4.179	QAFDDAIAELDTLNEDSYK	NAVVDDSQLAYQDAFEISK	QAFDDAIAELDTLNEDSYKDSTLIMQLLR	DNLTLWTSDTQDNDEPQEATGDN	SVTETGVELSNEER	YLAEVATGETR	DSTLIMQLLR	DICYDVLNLLDK	AYQEAFDIAK	NLLSVAYK
AJQ30120.1	isocitrate dehydrogenase 1 [Aphis gossypii]	AJQ30120.1	0		Other	Negative	0	10	26	10	90.46	ACYPI001272	0			46.5	1.548	GAGVALGMFNTDASITDFAHSSFK	LVTGWEKPIIIGR	FKDIFQEIYDTQYKPLYEAK	LTLTWTSNDGKDKIEEVVNDFK	ISAGPVVDILGDEMTR	SDYLNTFEFLDKLAENLK	ETSTNPIASIFAWTR	TVESEAAHGTVTR	NVLGGTVFR	LTLTWTSNDGKDK
Rpa18815.t1-protein	gluathione S-transferase sigma 1 [Rhopalosiphum padi]	AWL24830.1	1.35e-148		Other	Negative	0	10	29	2	105.9	ACYPI009519	0			23.2	7.377	KAGLAGSDDWESLLIDIAVDNIHDLR	YAPLINETIPFYMDKFEK	AGLAGSDDWESLLIDIAVDNIHDLR	EQWPALKPTMPFGK	VLNQSTAITR	IDLLEGRPNLK	VPTLEIDGK	FLLSYLNIDFEDFR	VLEVPQIK	YAPLINETIPFYMDK
AG005025-PA	calreticulin [Aphis gossypii]	XP_027848178.1	0		Signal peptide	Signal peptide Predicted by SignalP	0	10	38	10	171.1	ACYPI002622	0			46.9	2.311	SDNTYEVLIDNEKVESGELEADWDFLPPKK	SDNTYEVLIDNEKVESGELEADWDFLPPK	KVHVIFSYNGK	GVWVHPEIDNPEYK	FVHSSGAFYNDVEADKGIQTSQDAR	FVHSSGAFYNDVEADK	KSDDVQPDEEDEEEDEELASK	KSDDVQPDEEDEEEDEELASKSEEPHDEL	SDNTYEVLIDNEK	VHVIFSYNGK
AG011912-PA	heat shock 70 kDa protein 4 [Aphis gossypii]	XP_027839638.1	0		Other	Negative	0	9	12	9	40.92	ACYPI004544	0			88.8	0.398	ALLDSASIAGLNVLR	IESLTHGYSTMDLNNYIEQEGK	TPSTTLNQDEAVAR	VSSEEDLASYIVDADK	KALLDSASIAGLNVLR	LSKDDIYSVEIVGGSSR	AGGIETIANDYSLR	INLHGIFSISSATLLEK	NSLEEYIYDMR
AG012683-PA	putative histone-lysine N-methyltransferase 1, partial [Aphis gossypii]	XP_027848427.1	0		Other	Negative	0	9	55	9	193.78	ACYPI008945	1e-117			153.6	0.441	ELNSLWNSLTNHSK	KELNSLWNSLTNHSK	TEENYNISSLPQNK	TLGEDAINEIK	EMEDAALYAMNK	MLAVAHNLNHETK	QYDPNQYILK	NILLEKENDAEKK	VLEISADREK
AG009568-PA	aldehyde dehydrogenase, mitochondrial-like isoform X1 [Aphis gossypii]	XP_027842089.1	0		Other	Negative	0	9	14	9	50.03	ACYPI009744	0			52.4	1.102	TFVQDSIYDEFVEK	EMAEYGLQPYTEVK	IAFTGSTEVGQIIAQGAAK	IAKEEIFGPVQQIIK	SNNSDYGLAAAVFSK	THQGPQVDEEQLNK	FSDFDEVISR	YYAGWADK	ILSMIDSGK
GAJW01001996.1_3	protein disulfide-isomerase [Melanaphis sacchari]	XP_025194383.1	0		Signal peptide	Signal peptide Predicted by SignalP	0	9	24	2	78.87	ACYPI009755	0			76.5	0.6	TPVWTLTATNFDSVALDSTK	IVFVTIDADEEEHQR	ISSFPTLTYYPK	LFSELADSVDDHPFGLVSDYSK	MDATVNELEHTK	TKDEIIQWVLKK	FKPESPELTGENVKK	ILEFFGMK	SHLLLFLSK
Rpa01379.t1-protein	annexin B9-like isoform X2 [Rhopalosiphum maidis]	XP_026815278.1	0		Other	Secreted	0	9	21	1	71.32	ACYPI007342	0	Phospho [T9]		35.1	2.548	ELKDAISGVGTDEEAIAEILGTLSNFGVR	DAISGVGTDEEAIAEILGTLSNFGVR	SAAVADAQALIDAGEAQWGTDESTFNSILATR	GFGTDEQAIIDVLAR	SETSGALEHGFLTIVK	QYGNSLEDDLK	SDYYADQLEASMAGFGTSDR	SEIDLGDIK	CTPTVRPAADFDAEADAAVLR
GAJW01000939.1_3	triosephosphate isomerase [Aphis gossypii]	XP_027848050.1	0	e	Other	Negative	0	8	19	8	66.59	ACYPI006727	0			34.6	2.875	GAFTGEISPSMLK	QIFQEADTLIAEK	WLADEVNEAVAK	DIGIDWVILGHSER	KVADELLSNLVK	GPLDPNVEVLIGVPAIYLDFVK	KWLADEVNEAVAK	FFVGGNWK
Rpa01488.t1-protein	pyruvate carboxylase, mitochondrial isoform X1 [Rhopalosiphum maidis]	XP_026809099.1	0		Other	Negative	0	8	16	8	47.62	ACYPI003282	0			131.3	0.415	FIGPSPHVVQQMGDK	AAFGDGAMFIEK	VFDSLNYLPNIILGMEAAAK	EVSEYSAYWEQAR	DMAGLLKPR	LEGDDLLLSIEP	DAHQSLLATR	AATMLIGAIR
GAOM01000199.1_6	moesin/ezrin/radixin homolog 1 isoform X1 [Myzus persicae]	XP_022171738.1	0		Other	Negative	0	8	17	8	45.04	ACYPI010009	0			96.1	0.49	FYPEDVAEELIQDITLR	AKFYPEDVAEELIQDITLR	EQDLLSAQDMIR	IGFPWSEIR	LTHTPGFLTNDR	FIIKPIDKK	RLQEEVEEAR	EDAMMEYLK
AG002360-PA	staphylococcal nuclease domain-containing protein 1-like [Aphis gossypii]	XP_027849076.1	0		Other	Negative	0	8	12	1	39.42	ACYPI009925	0			103.5	0.438	GTDDEPFAWEAR	KWQSYTHTGPEIAEK	KIFLSNIKPAR	TPSFFGTIHHPAGEIAVELVK	LPEYQEDSIAVVR	IFLSNIKPAR	HFYEIPWAYEAR	LLTEYIEAQEK
AG007504-PA	uncharacterized protein LOC114130336 isoform X1 [Aphis gossypii]	XP_027851094.1	0		Other	Negative	0	7	29	4	101.64	ACYPI001152	1e-161			64	2.981	HHEPSDMLASFDK	MGFPPMENLGEVQEGSDKPVR	HQPIPFGAPIDPFANPMNTQPFNQMVEAYTNEFR	EIQVLPEETNKK	TPEVIILKPK	EIQVLPEETNK	ENLEIETPLVNQEPEQQTK
GAJW01000401.1_4	putative diacetyl/L-xylulose reductase [Aphis citricidus]	AAV31409.1	1e-177	e	Signal Peptide	Signal peptide Predicted by SignalP	0	7	23	7	80.78	ACYPI000057	2e-171			31.6	2.384	KFIVTGANAGIGETITKR	LVQLGAHVFAVGRDPK	LVQLGAHVFAVGR	FIVTGANAGIGETITKR	FIVTGANAGIGETITK	TNNVNPTVVMTK	GSIVNVSSTISER
GAJW01000160.1_6	translationally-controlled tumor protein homolog [Aphis gossypii]	XP_027850155.1	1e-109		Other	Negative	1	7	18	7	71.9	ACYPI008080	3e-66			31.1	2.728	DIGDDNVPVLMLFK	DIFSGDEMFSDTYK	LVDGVLYEVYGK	KVGDVQLDGANPSAEEASEDNDEAVESGVDVVLNHR	MVENGSTEVDVFK	LMETYAFPDKK	FKDLQFFTGENMDIENGMVAMLEYR
Rpa07060.t1-protein	nucleoside diphosphate kinase-like isoform X1 [Rhopalosiphum maidis]	XP_026822375.1	1.16e-113	e	Other	Negative	0	7	24	5	72.19	ACYPI000028	4e-108			23.3	1.581	FVWPSEELLKKHYADLSSK	FILGATDPKNSNPGTIR	TFIMIKPDGVQR	FVWPSEELLKK	FILGATDPK	FVWPSEELLK	AFFPGLIK
GAJW01001461.1_6	Glucose-6-phosphate isomerase [Aphis gossypii]	XP_027839537.1	0		Other	Negative	0	7	12	7	33.15	ACYPI002404	0	Phospho [S47]		71.4	0.607	FAAYFQQGDMESNGK	TLDLLFNLAR	SHDSSTNGLINFIK	TFTTQETITNATSAK	RPVLHVALR	ALAEHLVSAGSSLNMK	LTTPNDGDVLLDYSK
GAJW01000227.1_3	uncharacterized protein LOC114124575 [Aphis gossypii]	XP_027843668.1	0		Other	Negative	0	9	578	7	1009.9	ACYPI009881	0	Acetyl [K297]; Phospho [T106; Y108; T110; S289; S296; Y401; S409; Y410; S412; S415; T420; S422]		65.4	1.548	NTFYNTDTTPIILCYTR	YAIFNVGTEK	LLFSPAYGK	LLFSPAYGKCSKYALFNVGTEK	SLDLTLGGSPLLDLPK	FDQTNKIDSNYVFDR	ICPPNWIVK	CSKYALFNVGTEK	SKLNPYHLISVDHSYDSIASSLSPTGSLIPTGSLIPTGSKIPTGSSIPSISSVPSLSSGTSISSLSGDIDSAIQQTSTTTQSVTK
Rpa07735.t1-protein	uncharacterized protein LOC113549759 [Rhopalosiphum maidis]	XP_026807022.1	3.15e-125		Signal peptide	Signal peptide Predicted by SignalP	0	6	759	4	2955.44	ACYPI37407	1e-70	Phospho [S97; S98; T100; S106]		21.9	214.443	EDEMANEIAYMITFITK	GLSSKTNIDEASMK	NLVDNLINYVEDTEIMK		SREDEMANELAYMITFITK	TNIDEASMK
GAJW01001800.1_2	V-type proton ATPase subunit B [Aphis gossypii]	XP_027842642.1	0		Other	Negative	0	6	14	6	47.47	ACYPI010077	0			90.3	0.455	AVVQVFEGTSGIDAK	AVVGEEALTPDDLLYLEFLTK	VPAATLAEFYPR	TYPQEMIQTGISAIDIMNSIAR	TVSGVNGPLVILDEVKFPK	HVLVILTDMSSYAEALR
XP_015376396.1	alpha-actinin, sarcomeric isoform X3 [Diuraphis noxia]	XP_015376396.1	0		Other	Negative	0	6	10	6	26.6	ACYPI000667	0			107.5	0.277	AGTAIENIEEDFR	ESTDTDTAEQVIDSFR	LASDLLEWIR	IDILHLEFAK	EGLLDPAWEK	DTTLQAELR
Rpa04366.t1-protein	protein disulfide-isomerase A3-like [Rhopalosiphum maidis]	XP_026811395.1	0		Signal peptide	Signal peptide Predicted by SignalP	0	6	15	3	55.4	ACYPI005594	0			55.3	0.887	VNFGHTTSQSVIDKYNYK	LKNEAVSLVK	SLLKEDPPVTLAK	YIMKDEFSVENLEK	FGVSGYPTLK	GFPTLYWLPK
AKM28418.1	acetyl-CoA carboxylase [Aphis gossypii]	AKM28418.1	0		Other	Negative	0	6	8	6	28.65	ACYPI005729	0			263.7	0.108	YKDDMAAVTSTIFSHTQVAK	SNDAIQDDVAYEMLR	IIDALESGSESR	LDLIHNLTQATSIGNVK	SNLVFDYVELVVEDNHLIEQK	VSVLKPIYHQVAIHFADLHDTPK
XP_015371699.1	guanine nucleotide-binding protein subunit beta-like protein [Diuraphis noxia]	XP_015371699.1	0		Other	Negative	0	6	15	6	55.33	ACYPI004192	0			36	1.154	DVLSVAFSADNR	LYGHSHFVSDVVLSSDGNYALSGSWDK	EMVEELRPEVVSQSQNSNTEPPR	VWQVSVSAR	DKTLIVWDLTR	LWDLAAGR
AG013142-PA	transketolase-like protein 2 [Aphis gossypii]	XP_027848960.1	0		Other	Negative	0	6	12	6	47.81	ACYPI002662	0			66.7	0.546	VLVIGAGVTLYEALNAAEDLEK	LTAFGLNAIVVDGHDIEELTK	SGPANVLLDLFGISAK	KIDSDLEGHPTPR	MPINIPKPVLDVPAINITNVHLSSPPNYTLGEK	IDSIVATNASK
AG007477-PA	co-chaperone protein daf-41 [Aphis gossypii]	XP_027839767.1	1.3e-95		Other	Signal peptide Predicted by SignalP	0	6	20	6	70.25	ACYPI001190	2e-103			24.2	5.31	YIELVLQKPSTDTK	VEPEQIVFSSVAGFESTK	KYDVTIPLYAPIEPENSK	SEETLPNLEEVKPATTA	SIIPPVVWAQR	EKSEETLPNLEEVKPATTA
Rpa13763.t1-protein	probable pseudouridine-5'-phosphatase [Rhopalosiphum maidis]	XP_026807171.1	1.92e-167	e	Other	Negative	0	3	6	3	17.43	ACYPI004622	7e-162			25.3	0.638	FHHIVLGSADSEVK	ELEMDITPVDLLAEFHENQIVK	LIDHLYTNNVPIAVATSSGK
AG006294-PA	troponin C-like [Acyrthosiphon pisum]	NP_001155712.1	3.64e-105		Other	Negative	0	6	14	6	50.47	ACYPI007505	7e-106			17.4	6.743	ILDELIEEVDADK	ILDELIEEVDADKSGR	SGSIPTDMVADILR	LEFDEFVTLAAK	KILDELIEEVDADK	FIVEEDDEAMQK
GAJW01000126.1_4	40S ribosomal protein SA isoform X1 [Acyrthosiphon pisum]	XP_008179624.1	0		Other	Negative	0	6	12	6	44.31	ACYPI004271	0			35.2	1.929	MLAATTHLGAENVNFQMEQYAYK	AIVAVEHPSEIFVISSRPYGQR	FTPGAFTNQIQAAFR	FTPGAFTNQIQAAFREPR	FAAYTGATPIAGR	GLNIFNLNK
AG011982-PA	uncharacterized protein LOC114121223 [Aphis gossypii]	XP_027839259.1	0		Signal peptide	Signal peptide Predicted by SignalP	0	5	32	5	80.24	ACYPI004904	0			124	0.292	QAQTILTAR	GSLTAIYLK	ALNFNPDR	RALNFNPDR	TNVYTSIR
AG008256-PA	uncharacterized protein LOC114132390 [Aphis gossypii]	XP_027853642.1	0		Signal peptide	Signal peptide Predicted by SignalP	0	5	33	5	108.19	ACYPI004432	0			107.3	0.254	IPTVTNIDDSHNLK	AVFNAYQNQIK	YPSSVPSSSISYTSVK	WAPDQIETIVEWK	DYYQNVIIIK
XP_008178616.1	uncharacterized protein LOC100161663 isoform X14 [Acyrthosiphon pisum]	XP_008178616.1	1.21e-153		Other	Negative	0	5	9	5	30.73	ACYPI56897	4e-149			32.5	0.778	ALQNAESEVAALNR	LAEASQAADESER	LAMVEADLER	IQLLEEDLER	IVELEEELR
GAJW01001500.1_4	dihydrolipoyl dehydrogenase, mitochondrial [Aphis gossypii]	XP_027838433.1	0		Other	Negative	0	5	8	5	22.12	ACYPI003581	0			82.7	0.379	ALLNNSHYYHMAHSGDLNSR	IKDPNTVSVLKEDGSSEDIK	LNLEALMQTK	IKDPNTVSVLK	FPFAANSR
GAJW01000299.1_6	eukaryotic initation factor 4A [Acyrthosiphon pisum]	XP_001952053.1	0		Other	Secreted	0	5	13	5	37.79	ACYPI002483	0			59.1	0.668	GVAINFITEDDKR	VLITTDLLAR	VVIALGDFMK	KLDTGSHVVVGTPGR	EVVDNFDEMNLK
Rpa01411.t1-protein	protein disulfide-isomerase A6 homolog [Rhopalosiphum maidis]	XP_026809318.1	0		Signal peptide	Signal peptide Predicted by SignalP	0	5	5	1	15.9	ACYPI008926	0			47.4	0.557	HQENVPPPDIIEIVNEDTFK	LGALDATVHSSK	VAAIDADKYPSFAGR	DGELPTADDIDLSDVDLDELPKEEL	TSSDIVSWAMQK
AG014240-PA	myrosinase 1-like [Aphis gossypii]	XP_027837401.1	0		Other	Negative	0	5	10	1	33.29	ACYPI001320	0			56.5	0.487	FGIYAVDFNDESRPR	IFIGENGFPEEDGIDESEKK	IAYHTGILNK	NSFPFFQQLFQTK	VRPMTDEEFAAEPNLK
GAOM01000858.1_4	glutamate dehydrogenase, mitochondrial [Acyrthosiphon pisum]	XP_001951708.1	0		Other	Negative	1	5	11	5	37.06	ACYPI010216	0			111	0.228	IIGEAANGPTTPAADK	TFIVQGFGNVGLHSMR	LYSENELEQITR	GFIGPGVDVPAPDMGTGER	ALAALMTFK
AG010334-PA	beta-glucuronidase-like [Aphis gossypii]	XP_027853068.1	0		Signal peptide	Signal peptide Predicted by SignalP	1	5	19	5	75.08	ACYPI006264	0			66.8	0.585	FHTFISNTAWQK	NIDPSRPITFVNSQQIQNAK	TLHGLWNFK	GFGKHEDSIIR	GYDDALSAR
AG005296-PA	delta-1-pyrroline-5-carboxylate dehydrogenase, mitochondrial [Rhopalosiphum maidis]	XP_026823397.1	0		Other	Negative	0	5	9	5	31.98	ACYPI006676	0			63	0.425	TVIQAEIDAAAELIDFIK	NYHFVHPSADVTSVVTGTIR	STGSVVGQQPFGGSR	LWTQVGQNINSYVNFPR	FYYATSDLVSK
GAOM01000140.1_1	ornithine aminotransferase, mitochondrial [Acyrthosiphon pisum]	XP_001949004.1	0		Other	Negative	0	5	8	1	27.83	ACYPI009480	0			64.2	0.565	VALASLDVIISEGLVENAFK	VLNMNTGVEGGESSVK	SNGMISKPIGSGALR	KIPQNQAQVVFAHGNFWGR	QFDYEKVLNMNTGVEGGESSVK
GAJW01000399.1_1	ribosomal protein S19e-like [Acyrthosiphon pisum]	NP_001155432.1	5.6e-106	e	Other	Secreted	0	5	11	5	30.24	ACYPI001643	2e-122			36.7	1.081	KVLQSLEQMK	QALLAAESAGFSVLIPK	FVASFSAFLK	LKAPEWVDLVK	SPVGVGSLTK
NP_239859.1	co-chaperonin GroES [Buchnera aphidicola str. APS (Acyrthosiphon pisum)]	NP_239859.1	4.98e-63	e	Other	Secreted	0	4	33	3	113.81	ACYPI000693	1e-17			10.2	6.197	TEKIDNEELLILTESDILAIVE	IDNEELLILTESDILAIVE	VLDNGDIKPLDVK	SAGGIVLTGSAAGK
AG003965-PA	NAD-dependent protein deacetylase HST1-like [Aphis gossypii]	XP_027849516.1	0		Signal peptide	Signal peptide Predicted by SignalP	1	4	78	4	265.47	ACYPI36033	2e-127			56.5	0.738	TLVEVAPYLPLVNK	TTNYFISSGIKR	TTNYFISSGIK	RTLVEVAPYLPLVNK
AG011980-PA	uncharacterized protein LOC107882155 [Acyrthosiphon pisum]	XP_029345253.1	0		Signal peptide	Signal peptide Predicted by SignalP	0	4	15	4	60.36	ACYPI25151	0			115.5	0.25	LMNWVEQMSIDEQKR	IYTLSNKVNQVIYDLNIQQK	ITIALIMEDFIR	KIYTLSNKVNQVIYDLNIQQK
AG009299-PA	V-type proton ATPase subunit E [Aphis gossypii]	XP_027853789.1	3.8e-127		Other	Negative	0	4	7	4	26.87	ACYPI006090	4e-158			26.1	0.778	LILQAILQLLEK	VREDHVSDVLDEAR	IQSSNMLNQAR	LELIAQQLVPAVR
AG001228-PA	phospholipase A1-like [Aphis gossypii]	XP_027840590.1	0		Signal peptide	Signal peptide Predicted by SignalP	0	4	8	4	28.72	ACYPI001479	0			39.3	0.624	TAYVDAGGFNIITADWNR	NILYPMPAYLTVQVGSIVAK	GSDEDDKGVFAIK	SIIIEFGNEK
ABD72701.1	putative phosphoglycerate mutase [Acyrthosiphon pisum]	ABD72701.1	0		Other	Negative	0	4	17	4	56.84	ACYPI000068	0			28.9	1.371	TLPYWNDVIIPQLK	YKDEPLKEEFPMFESLK	QILIAAHGNSLR	FDLAHTSVLK
AG007390-PA	arginine kinase [Aphis gossypii]	XP_027838987.1	0		Other	Negative	0	4	7	4	23.1	ACYPI086445	8e-137			70.7	0.252	LISMQQGGNLGEVYTR	LIDDHFLFK	GEFYPLTGMSK	FLQAANASR
GAJW01002612.1_4	ras-related protein Rab-7a-like [Rhopalosiphum maidis]	XP_026816426.1	4.61e-144	e	Other	Negative	0	4	21	4	58.2	ACYPI002607	1e-156			53.6	0.433	FQSLGVAFYR	TSLMNQYVNK	TSLMNQYVNKK	ATIGADFLTK
AG011267-PA	lactase-phlorizin hydrolase-like [Aphis gossypii]	XP_027837390.1	0		Other	Negative	0	3	7	2	22.32	ACYPI010177	0			57.9	0.25	NLVELGVNTYR	GTDLHALDAIR	SYDFIAFNYYDSFK
AJQ30118.1	aconitate hydratase 2 [Aphis gossypii]	AJQ30118.1	0		Other	Negative	0	4	4	4	13.5	ACYPI010059	0			85.8	0.227	IPFNVTPGSEQIR	LQLLEPFKVWDGKDLEDLTILIK	VLYSHLDDPVNQDIER	LQLLEPFK
AG014046-PA	calumenin-A-like [Aphis gossypii]	XP_027847593.1	0		Signal peptide	Signal peptide Predicted by SignalP	0	4	10	4	33.31	ACYPI000975	0	Phospho [T53; S55; Y57; S62]		35.9	1.154	QLFLAADVDKDNHLNKEEFR	NGFIDKMELLEK	MSIILESMDINK	TDSAYAGILSDEEDIEEMK
AG013528-PA	succinate--CoA ligase [ADP-forming] subunit beta, mitochondrial-like [Aphis gossypii]	XP_027846313.1	0		Other	Negative	0	4	5	4	14	ACYPI009462	0			49.1	0.346	MVDTAEEAEFVSDQMLGDFLITK	GLGLTDIAVK	LSEIVNLAR	ELALDVITK
AG003184-PA	glycerol-3-phosphate dehydrogenase [NAD(+)], cytoplasmic isoform X2 [Melanaphis sacchari]	XP_025202301.1	0		Other	Negative	0	4	6	4	15.9	ACYPI001939	0			38.7	0.407	KLTEIINTTHENVK	LTEIINTTHENVK	NIVAVGAGFVDGLK	FVETFYSGAR
Rpa11900.t1-protein	peptidyl-prolyl cis-trans isomerase-like [Aphis gossypii]	XP_027840720.1	3.41e-141	e	Other	Negative	0	4	7	4	21.44	ACYPI003541	2e-150			22.8	0.719	HTGPGILSMANAGANTNGSQFFITTVK	VFFDMTADGEQLGR	SIYGNKFEDENFTLK	HVVFGAIVDGMDVVK
GAOM01000349.1_1	4-aminobutyrate aminotransferase, mitochondrial [Acyrthosiphon pisum]	XP_008190023.1	0		Other	Negative	0	4	7	3	16.85	ACYPI005585	0			73.7	0.324	SGDVLMSGLR	YPLHENLR	KGNPVAGIVVEPIQSEGGDNHASPYFFQK	AVVNRPALGVFPAADWPVK
GAOM01000916.1_4	bicaudal [Acyrthosiphon pisum]	NP_001119695.1	3.55e-131		Other	Secreted	0	4	6	4	24.93	ACYPI000087	6e-128			34	0.668	SMSELLPGILNQLGHEEIGQLKR	AQASLAANTFAITGHGDTK	SLIEDDDEVPDLVGNFDDASKEEVVAK	SLIEDDDEVPDLVGNFDDASK
BAH71147.1	40S ribosomal protein S7-like [Acyrthosiphon pisum]	BAH71147.1	3.5e-142		Other	Secreted	0	4	6	3	15.39	ACYPI010042	7e-143			22.6	1.848	DVTFEFPEPYL	GNSEPDQFELSIAQALLELQNNSDLK	VHLDKTQQTNIEHK	HVVFIGDRR
NP_001156127.1	60S acidic ribosomal protein P1-like [Acyrthosiphon pisum]	NP_001156127.1	1.71e-37		Other	Negative	0	4	11	4	57.33	ACYPI083116	4e-74	Phospho [S98]		11.7	13.678	AANVEVEPYWPGLFAK	DLITNIGSAVGAVPAAGAAAAAPAAEAKEEK	DLITNIGSAVGAVPAAGAAAAAPAAEAK	KEEESEEEDDDMGFGLFE
GAJW01000100.1_5	40S ribosomal protein S2 [Aphis gossypii]	XP_027850480.1	4.6e-160		Other	Negative	0	4	8	4	25.61	ACYPI008325	0			35.2	0.492	TPYSEFADHLSK	AFVAIGDSNGHIGLGVK	TYAYLTPDLWK	GTGIVSAPVPK
GAJW01000534.1_3	40S ribosomal protein S6 [Aphis gossypii]	XP_027846954.1	2.6e-136		Other	Negative	0	4	5	4	18.19	ACYPI003298	0			57.5	3.299	IGTEVEVDILGDEWK	DIAGLTDTNVPR	LFNLQKEDDVRK	KLFNLQKEDDVR
AAU84931.1	putative acidic p0 ribosomal protein [Aphis citricidus]	AAU84931.1	0		Other	Negative	0	4	5	4	14.46	ACYPI000079	0			34.4	0.668	FAVAVAAPVESAAPAK	GTIEIINDVHILK	NLVAVAAETEIEFK	LVNLLDEFPK
GAJW01001525.1_4	Uncharacterized protein LOC114123729 [Aphis gossypii], (Me10/Mp58)	XP_027842596.1	5.89e-106	e	Signal peptide	Signal peptide Predicted by SignalP	0	3	1096	3	2826.64	ACYPI008224	3e-52			33.1	3.642	VDYSAVER	AALYELQEAEYNIMNDSQK	EYLAGRVDYSAVER
AG001716-PA	uncharacterized protein LOC100166851 precursor [Acyrthosiphon pisum] / ACYPI007690	NP_001156250.1	2.33e-86		Signal peptide	Signal peptide Predicted by SignalP	0	3	12	3	55.43	ACYPI007690	6e-120			32.6	0.638	QLLEENGFDYLGQIMDGIDLHLVTK	NGHFINQWSVYLPGMTK	ITAFEAAEAAR
MYZPE13164_G006_v1.0_000191020.2	uncharacterized protein LOC111041368 [Myzus persicae]	XP_022181312.1	0		Other	Negative	0	3	14	3	34.79	ACYPI21971	0			83.1	0.271	YSVQDVTVDKVSPK	VLNYNHLMPTR	QYGHALVAGIDRYPR
GAJW01001081.1_4	complement component 1 Q subcomponent-binding protein, mitochondrial [Aphis gossypii]	XP_027842714.1	1.27e-163		Other	Secreted	0	3	5	3	24.29	ACYPI004620	7e-157			60.8	0.241	YALAGDTLDADLYDLLK	FNINHSVTEEETEGVDK	VSADGAEVELTKETSDETIAIK
AG000067-PA	myb-like protein D [Aphis gossypii]	XP_027836424.1	2.94e-164		Other	Negative	0	3	6	3	15.69	ACYPI20430	2e-38			92.3	0.17	YISNNNQNNVPK	YATLNPFAR	NFDINIVK
AG004283-PA	lipase member H-B-like isoform X1 [Aphis gossypii]	XP_027836503.1	0		Other	Secreted	0	3	52	3	161.99	ACYPI21663	5e-172			105.3	0.363	SYELYADSVYYR	ITGLDAAAPGYEAIPIHLPHLNK	EFMGHDTSPSAR
GAOM01001314.1_1	probable phosphoglycerate kinase [Acyrthosiphon pisum]	XP_001944310.1	0		Other	Negative	0	3	7	3	26.88	ACYPI007869	0			65.5	0.212	LGDVYVNDAFGTAHR	ALDNPERPFLAILGGAK	VDFNVPLKDGK
GAJW01005083.1_5	dihyropteridine reductase [Aphis gossypii]	XP_027845374.1	2.52e-160	e	Other	Negative	0	3	10	3	35	ACYPI006909	7e-93			34.4	0.551	QSVWSSVLASSIASK	FLKPGGILVLTGAK	ADTSTWTPLEFVAELFSK
MYZPE13164_0_v1.0_000170400.1	epidermal growth factor receptor isoform X1 [Myzus persicae]	XP_022165288.1	0		Signal peptide	Signal peptide Predicted by SignalP	3	3	14	1	41.37	ACYPI009061	0			178.6	0.096	ILGATDPKNSNPGTIR	TFIMVKPDGVQR	FILGATDPK
GAJW01000315.1_5	cytochrome c-like [Aphis gossypii]	XP_027852761.1	4.07e-73	e	Other	Negative	0	3	7	3	19.52	ACYPI000041	4e-72			32.5	0.668	VGPNLHGLFGR	TGSAAGYSYTDANK	GITWNEQTLFEYLENPK
AG001482-PA	adenylate kinase isoenzyme 1 [Aphis gossypii]	XP_027850368.1	1.41e-137		Other	Secreted	0	3	9	3	31.25	ACYPI002577	5e-136			21.1	0.638	EGALVPTSIVMELLNEK	LQTFHDNNDPIIEAYK	YGFTHISTGDLLR
GAJW01000773.1_5	twinstar [Acyrthosiphon pisum]	NP_001119642.1	1.33e-87	e	Other	Secreted	0	3	6	3	18.68	ACYPI000058	2e-108			39.3	0.492	MVYSSSYDALKK	QIDIEVIGER	YVVFHIKDEK
Mca25739.t1-protein	ump-cmp kinase isoform X2 [Myzus persicae]	XP_022163802.1	1.48e-131		Other	Secreted	0	3	10	3	27.73	ACYPI006705	6e-130			34.9	1.154	DNYVPEVSALEQDVIEVDTETK	IAGFVTHLMK	FGFVHLSAGDLLR
AG001456-PA	inositol monophosphatase 1-like [Aphis gossypii]	XP_027846289.1	0		Other	Secreted	0	3	5	3	19.84	ACYPI009018	0			31	0.638	NIVNHNINYLATNAHGIR	ASSIDFVTETDQEVEK	GEGSFLNDEPIK
BAH71727.1	inorganic pyrophosphatase [Acyrthosiphon pisum]	BAH71727.1	0		Other	Negative	0	3	4	1	15.94	ACYPI006609	0			32.2	0.438	VLGTVALIDEGETDWK	ILVINVEDPIAPEVNDIKDIEK	IVSDTHEYWK
GAOM01012212.1_5	putative glutamate synthase [NADPH] isoform X1 [Acyrthosiphon pisum]	XP_001948786.2	0		Other	Negative	0	3	8	3	22.65	ACYPI000303	0			276.9	0.047	TVAIVGSGPSGLATAHQLNK	HINDPISIANLQDAASNK	VLAHNGEINTVR
GAOM01012603.1_1	bleomycin hydrolase [Acyrthosiphon pisum]	XP_001951564.1	0		Other	Negative	0	3	4	3	11.39	ACYPI004111	0			78.8	0.233	LYTLDMLNNMAGGR	LVSDNATDNEIK	SNYFLNAIVQTAK
GAJW01001573.1_3	Superoxide dismutase [Cu-Zn] [Aphis gossypii]	XP_027853371.1	1.76e-95	e	Other	Negative	0	3	6	3	18.29	ACYPI007471	3e-63			35.3	0.438	HVGDLGNIEAPGSSVTK	SPVEITGEVTGLSK	TLVVHADQDDLGK
GAOM01001644.1_1	26S protease regulatory subunit 6A-B [Diuraphis noxia]	XP_015366132.1	0		Other	Negative	0	3	4	3	16.22	ACYPI004185	0			60.4	0.25	QIQELIEAVVLPMTHK	ISHELQSQADKIK	KIEFPHPNQEAR
AG013923-PA	protein dj-1beta-like isoform X2 [Melanaphis sacchari]	XP_025194008.1	4.2e-127	e	Other	Negative	0	3	5	3	19.27	ACYPI006002	6e-125			19.6	0.874	TLASADIVGQILLEHEK	GPATAVEFGLSLVEVLLGNEEKVK	GPATAVEFGLSLVEVLLGNEEK
AG000496-PA	RCC1 domain-containing protein 1 [Aphis gossypii]	XP_027840603.1	0		Signal peptide	Signal peptide Predicted by SignalP	0	3	4	3	14.34	ACYPI50398	0			54.8	0.334	KILEATVVAVGPGAR	IQLDDDDSYTIFK	ILEATVVAVGPGAR
AG012940-PA	importin-5 [Aphis gossypii]	XP_027843972.1	0		Other	Secreted	0	3	5	3	12.37	ACYPI006879	0			123.1	0.118	ITNESLEAEVDDSLIK	LLVDLSENAPK	IIAEAFLR
AG015946-PA	uncharacterized protein LOC114132136 [Aphis gossypii]	XP_027853326.1	7.19e-86	e	Other	Secreted	0	3	4	3	17.92	ACYPI26018	1e-34			26.2	0.54	KDDDSTGITQMAK	DDDSTGITQMAK	DDKKDDDSTGITQMAK
AG004650-PA	kynurenine--oxoglutarate transaminase 3-like [Myzus persicae]	XP_027847258.1	0		Other	Negative	0	3	6	3	15.51	ACYPI001759	0			48.1	0.468	LIIVNTPHNPLGK	SSDWKLDPEELASLFNSK	ILTTWTSK
GAJW01001854.1_3	protein lethal(2)essential for life [Aphis gossypii]	XP_027841796.1	4.25e-130		Other	Secreted	0	3	3	3	5.02	ACYPI009959	1e-138			32.5	0.438	DVDIEQIVSSLSSDGILTVSVPK	HEEKQDEHGFISR	QVQVILDVQQFAPGEITVK
GAJW01000973.1_1	ribosomal protein S12 [Acyrthosiphon pisum]	NP_001119659.1	5.44e-96	e	Other	Negative	0	3	10	3	41.46	ACYPI000031	2e-96			23.9	0.848	HFGDDTQELDTLLEILKK	HFGDDTQELDTLLEILK	NAQVNGSLLHGIHEGTK
Mca14412.t1-protein	40s ribosomal protein s4 [Diuraphis noxia]	XP_015366719.1	8e-126		Other	Secreted	0	3	6	3	15.71	ACYPI000100	2e-124			43.3	0.425	ERHPGSFDIVHIK	GVPFLTTHDGR	ESLPLLIFLR
Rpa07242.t1-protein	ribosomal protein S27A-like [Acyrthosiphon pisum]	NP_001155610.1	4.98e-86		Other	Secreted	1	3	5	3	17.98	ACYPI000086	6e-88			22.9	0.585	TITLEVESSDSIENVK	TLSDYNIQK	ESTLHLVLR
GAJW01000535.1_5	60S ribosomal protein L5 [Aphis gossypii]	XP_027853771.1	0		Other	Negative	0	3	5	3	17	ACYPI003593	0			40.1	0.35	LGIVADDLENMYK	GAVDGGFNIPHSVK	HILGLHVAEYMR
GAJW01000087.1_2	60S acidic ribosomal protein P2 [Aphis gossypii]	XP_027845235.1	1.61e-39		Other	Negative	0	3	5	2	13.18	ACYPI001754	8e-47			14.8	1.371	YVAAYLLGSLSGK	ILSSVGIESDSSK	NVDEVIESGR
GAJW01000411.1_5	ribosomal protein S3 [Melanaphis sacchari]	NP_001129413.1	1.7e-168		Other	Negative	0	3	5	3	10.97	ACYPI005949	1e-168			30	0.438	ELAEDGYSGVDVR	IMLPWDQTGK	LIGGLAVR
GAJW01000269.1_1	40S ribosomal protein S8 [Aphis gossypii]	XP_027838897.1	2.4e-138		Other	Negative	0	3	6	3	17.73	ACYPI001578	5e-150			36.6	0.719	VEPAIDEQFQTSR	LTEAEDAVLNK	IIDVIYNASNNELVR
GAJW01000208.1_5	putative actin [Acyrthosiphon pisum]	ABD72705.1	0		Other	Negative	0	11	132	3	494.33	ACYPI009912	0			55.8	3.299	SYELPDGQVITIGNER	VAPEEHPVLLTEAPLNPK	AVFPSIVGRPR	IWHHTFYNELR	KDLYANTVLSGGTTMYPGIADR	TTGIVLDSGDGVSHTVPIYEGYALPHAILR	QEYDESGPSIVHR	DSYVGDEAQSK	EITALAPSTMK	GYSFTTTAER	DLYANTVLSGGTTMYPGIADR
GAJW01000521.1_1	60S ribosomal protein L4 [Rhopalosiphum maidis]	XP_026807912.1	0		Signal peptide	Signal peptide Predicted by SignalP	0	7	25	7	103.8	ACYPI008165	0			60.8	0.951	KLNLLHLAPGGHVGR	LNLLHLAPGGHVGR	APIRPDVVSFVHDNVSK	LAGHQTSAESWGTGR	NIPGVDLINIR	FIIWTQSAFQK	GHLVQEVPEFPLVVSDKIQEYTK
